# Supplementary material for: Using Zinc Finger Nuclease Technology to Generate CRX‐Reporter Human Embryonic Stem Cells as a Tool to Identify and Study the Emergence of Photoreceptors Precursors During Pluripotent Stem Cell Differentiation
Source: Stem Cells. 2015 Nov 26;34(2):311–21. doi: 10.1002/stem.2240 (PMC4832345; doi:10.1002/stem.2240)
Supplement: Supplementary file 6 — Supporting Information Table 2 [file STEM-34-311-s006.xlsx]

## Sheet: Sheet1
Supplementary Table 2: Off-target site analysis performed with PROGNOS and sequencing of the resultant PCR products from H9 CRX-GFP clone 1 genomic DNA. Ranking number 1 is the correct ZFN pair targeting sites.
PROGNOS (Version 1) Ranked Output:
Ranking	Nuclease Orientation	Spacer Length	Mismatches	Left Half Site	Spacer	Right Half Site	Chromosome Name	Chromosome Location	Genomic Region	Closest Gene	Forward Primer	Reverse Primer	Number of indels found	PCR Product Sequence
1	L-5-R	5	0_0	CTGAATCTGCTTCCCTGC	agttt	AGATCCCGGGATGGC	chr19	48343274	Exon	CRX	CCATGGACCCTCTGGACTAC	GCTCGTGGTGTACTTCAGCG	N/A	N/A
2	L-6-L	6	4_4	CTacgcCTGCTTCCCTGC	gatcca	GCAGtGAAGCAGgTgtAG	chr8	74689849	Intergenic	UBE2W	CTCTTTCTAGAAAGCCCTCTCCTC	GGACTCCATTTCAGAGGGCATGT	None	CCCTCTCCTCTTTAGTACTCCCACCTGAGGACTCCAGTCACCCTGGGCCTCCCTGGACTTCCGGCTTTGTCTCCCCAGGTCAGGAGGATGGCTGGGCTACGCCTGCTTCCCTGCGATCCAGCAGTGAAGCAGGTGTAGGGCTCACTCCATCTGTTTTCCTTCGTTCAGTGACTGATGCCCTTTTTTGCTTGCTAGCCAGTGTTTTGAAAATTATTGTTTCATATATTTCATCTGAGTTTTTAGTTCTTTCAGGCTTTTTAGTTCTTTAAATCCAGTCCCCGTTG
3	R-5-L	5	4_3	GCCATgagtGGATCT	gaagc	GCAGGGAgGCAGAagCAG	chr7	26661904	Intergenic	C7orf71	ACAAACCTGCACATTGACCCCTG	CACTATGCCTGGCCAAAACCTG	None	TTGACCCCTGAACCTAAAATTAAAAAGAAAAAAGAATAAATAAATAAAACTGGCTTTCTAAATATGCTCTGGAAGAGCTGATGAAAATGACATCTCTTAGGATGCAATTTGGAAAGAAGTGACCTGCACCTTCCCAAGGCTTCCTTTGTCCCACTCCCACGGCAGTGAGCATGTTTCACATGCCATGAGTGGATCTGAAGCGCAGGGAGGCAGAAGCAGCCACCGTTTTCTGGAACCACCTGAGTGGCAGTCATGGGGGTCCATTTGTGGAAGAAAGGAAATGTTTCCAGGCAGACATTTCATGGTGGATTCAAAGATTACAGGTTTTG
4	R-6-R	6	5_1	cCCATCCCGGGATCT	ccctgt	AccTCCtGGcAgGGC	chr19	6590640	Intron	CD70	TCTCTACGCTGCAAAGGCGC	TGGGTACAAAGAGGCCAGAGAG	None	AAGGCGCCCGGCGCGGTCCCCAAAGGGACCCCTCCCCCACCCGGAGCGAGTGGCTGGGGCCATCCCGTCCTAGGAGGCCCCAGGAAGCCCCCACGCCCAGCCTTGTGAAGCCCCCAGCAGCCTCTGAGTCAGCCTGCCGGGGGAACACCAGAGCCGAGTCATCTTCCATTTCCATGTGTGCCTACCTTTCCCATCCCGGGATCTCCCTGTACCTCCTGGCAGGGCTGCCTGTCTCGTAGCCCCTACACCGGGCAGCCTGGTCCCCGCCTCGCCTCCCTGTTCTGGTCTCTGTCTCTGCCCTACCAGATCTTCCTCTCTGGCCTC
5	R-6-L	6	5_3	aCCATCCCaGGcTCT	cccgca	GgAGGGAAGCAGcTcCct	chr6	160308315	Intergenic	MAS1	GCCTCACAGCATGCTCGGTT	TCATCTGGCACAAGTGCCTTTGCG	None	GCTCGGTTTATTTTCTAATTATTTTCTCCTGCTGCAAACTTTAGCCAGCCCTGTAGATATGATATCTGGTGATTCTGGGGGACTCAGAGAGGCATTTATTTATTTTCTTATTTATATGAGCTATATTAGTTGGGAGTTCTCCTTTTGGAACTAGTGAGGTCTAGTTTGTCCACTGCGATGATCTCTGGGGCAGCGGACACCATCCCAGGCTCTCCCGCAGGAGGGAAGCAGCTCCCTGAGCCTCGCCCCGCCCCTCAGTGGAAGAGCTATCCTGGATTAGGGATGCCCGACTCTGGTCACTTCACATCCTCCTCACTGCTCCGCAAAGGCACT
6	R-6-L	6	5_5	GCCtTCCCtcccTCT	gctgct	GCAGGGAAGCtGAccaAa	chrX	48460428	Intron	WDR13	TGACAGGCCGTGTCCTTGCT	GAGGCAAGCATTGATGAGCAGTG	None	TCCTTGCTCTGTCCTTTGATGCCCCTGGCCGGCTGCTCTGGGCGGGTGATGACCATGGCAGTGTCTTCTCTTTCCTCTTTGATATGGCCACAGGTAGGCAGACAGCAGGCCTGCATCTGGGTGCTCGCCCTCCAGCCCTCCCAGGGCACAGCCCTCACCCTCACCTTTGCCTTCCCTCCCTCTGCTGCTGCAGGGAAGCTGACCAAAGCCAAGCGTTTGGTGGTGCATGAGGGGAGCCCTGTGACCAGCATCTCAGCCCGGTCCTGGGTCAGCCGCGAGGCCCGGGATCCCTCACTGCTCATC
7	L-6-L	6	5_5	CTGgAcCTGaTaCCCaGC	aggtgt	GCAGGGAAaggtATgCAG	chr19	31560623	Intergenic	DKFZp566F0947	ATTCTCTACTGTGGCATGCTCCTG	CATGGATGGCAGTCCCATGG	None	GCATGCTCCTGATGAAATTCAACAGTTGGGACAAATGGGCTAGAAAGAAACCTCTCTGAGGGCAGAGGCCTTAGGTGCCACAATGCTTACCTGGACCTGATACCCAGCAGGTGTGCAGGGAAAGGTATGCAGAAGAGAAGGAAGGGGATGGCATGGCATGCACAGCGGCAGCACACAGGCTGTGTGTGGGCAGTGCCCAGGAAGGAGGTGCGTCAATACAACAAGGGTTGACACCAAGTGCAGTGCAGTTGAAAGCCACAATGTAATTATCCACCCAGGAAAAGAGGGTCCCCTCCCATGGGA
8	L-5-R	5	5_5	accAAgCTGCTgCCCTGC	acagg	tGgTCCCGGcgaGGC	chr1	10748837	Intron	CASZ1	AGGCAGACGCTGCCAACACA	CGGCAAGCAGCAGCTGTTCT	None	CCAACACAGGGGCCCGGGCAGTCCTCATTTCCGTCCCTCTTGCTGCAGGAGAGCCTCCCATGCCTCCTGGGTTTCAGGCCTCGCCTCCCACATGGGTGTCTTACATCCTGCTGAGTCGAGGGTGTCAGGGTGCTGTTCTGTGGCCAGGCAGCCAGAGGGGTGTGCGCTAGACCACCAAGCTGCTGCCCTGCACAGGTGGTCCCGGCGAGGCTGCCCCTCCTCTTTTGCACACTGGGGCTGCCCGCCCTCCTCCTGCTCCCAGCTTCTCCCTACTCATTGTACCCTGGCCCAGCTACCCCAGAACAGCTGCTGCTTGCCG
9	L-5-R	5	4_4	CTGgcTCcaCTTCCCTGC	ttttt	AaATCCtGGGATtGa	chr6	168582079	Intergenic	FRMD1	GGATCCCATGGATATGAGGGGC	AGAAAAGCAGCCCCAGGGAC	None	ATGAGGGGCCAAGCTATGACTTAGAGAGTTTTGGACTTAGAAGCCTGGGTTTTCCCTGTATCTCTCTATGTCCTGGGGCTGGGGAAGTCCCATGGGAGCAGGATTCTCAGACCTCAGGCCATGGGGACCCGTGCTGTGGACCCCAGGGATGTGATGTCCCTGGCTGTTCATTTCCACCCTGGCTCCACTTCCCTGCTTTTTAAATCCTGGGATTGAGGGAACATATGTCAAAGACGTGGCACATGTGTGGCTGTGGGGCAGCAGCCCCTGGAGAGAGGAACGCCCCCAGGCCTGTGCTCCTGGGCTCCCACCTCGGGTCCCTGG
10	R-6-R	6	5_3	GagATCagaGGATCT	ccaaac	AGATCCaGaGAaGGC	chr1	40954614	Intron	ZNF642	CACTGTGGTTCTCCCAATGTCTC	CCACTGACACCAAGTTGCTGTAG	None	CCAATGTCTCTTATCCTGCTTAATTTTTTTCTAAGGTATGTATCACCATCTGTCTTTCTATATATTACATTATTTATAGTAATCTCCAGATTAGAGATCCAGACAGACTACAGTTCCAGACAGTTTTGTTGATCAGATTTGGAGATCAGAGGATCTCCAAACAGATCCAGAGAAGGCTCCTGATAAAAGTAAGTTTAGAATCTCTCAGAATTTAGAATACTGTCAGAACTCCTTGGAACTTAACAGAGGTGGTCTCCGGCTAAAAATGAATGTATTTGATGTTCTAGGAATTGTTGACTTTCAAGGACATATCTATTGACTTCACCCAGGAAGAGTGGGGGCAGCTGGCTCCTGCTCACCAGAATCTATACCGAGAGGTGATGCTGGAGAACTACAGCA…
11	L-5-L	5	5_5	gccAAaCTGCTTCCaTGC	aggag	GgAGGGAAGCctgcTCAG	chr17	47975818	Intergenic	FLJ45513	GCAAACCCAAGCCAGCTCCT	GTCAAATCCCCCACTACAGAGACA	None	CAGCTCCTGGGGTCCTACAGGGAGGGAGGGCATGTAAATCTTGCCTCACCCTCTTCCCTCCCAGCCCTGCTGTCAGCTGGCCAGCCCCATCCCTGGAGCCAAACTGCTTCCATGCAGGAGGGAGGGAAGCCTGCTCAGTGGGAAAAGATGAAGCTGGTCCCCCCGCGTGTCAGTGAACAAATTGGGCCAATTTGGTGTGATTAGTGAAGAATTCACATCTGGCCAGCAGAGTCCTCCCCCCAGCCCCAGCCCAGCCTGGCTCCTGCTCCCCATTAGAAGCTATTTTCTCTGACGGCTCCATTTGTCTCTGTAGTGGGGGATTTGAC
12	R-5-R	5	4_4	cCCcTCCCtGGATCa	tgtct	AGAagtCaGGATGGC	chr11	5405799	Intron	OR51B5	CTTCTCTTGCTGGAAAAGAGGCG	GGATACTGGGGAAGTTACAAGGTG	None	GAAAAGAGGCGAGCTCATCTGCAGTATTCTGTTAGGAAGGCCAGGAGGCAGGGCTGCCTCACTCCCCTGATGAGTGCCTGCATGGCCAGGCCAGCCCCTCCCTGGATCATGTCTAGAAGTCAGGATGGCAGAAGCCCTCTGGTCTCTATACTCTTTCCTGCCGAGCCATCTGGTATACACACCCTCTCCTTACTCTCATCAGAAAAACAGTCATTCACTTATTCAACAAATTATTAAATGCATTTTATATGCTGGTCCAGTTAACATAGAAAAGACCCCATCCTCAATCTGCTTATTTTAATCCAAACAACACCTTGTAACTTCCCC
13	L-5-R	5	5_3	CTGcAgCTGCTTCCCaGC	acaaa	cGgTCCtGcGAgGGC	chr18	76007140	Intergenic	SALL3	AGGGTCTCACACGTGCTGCT	TTTCATGATGCCGCCCATGTGAC	None	GTGCTGCTGGGGAGGGGGTGAGGGGGGAGGACCACCACGGAGAGCTTAGAGCTGCACATAGGACTCGGGTGGGTGTCAGGGTGAGATTTCTGAGATAATGAGTCTCATTACACCTCCGAGGTTGGCTACCCAGAAACCCAGCTACCTTAGGGGGGTAAATATAATGTAAAGAGGAGAGGAGACTAGTGCGGGGAAATGAAGGCTGCAGCTGCTTCCCAGCACAAACGGTCCTGCGAGGGCACCCGCACCCTCCCTCCAGAACGCAGCCGCTCTCCCGGGGACGGAAGGAAAGTTCAAGCACCGGGGCCCTCGCAGTGGGAGACCAGTCACATGGGCGG
14	R-6-R	6	5_2	GCCcTCCtGtGAaCc	cagcac	AGATCCtGGGcTGGC	chr16	86016582	Intergenic	IRF8	TATGTGTGGCCATGCGTGTGTG	ACTGTGTGGCCTCAGGCAAAC	None	CCATGCGTGTGTGAGTGTGGCCTCTCGTGTCAGTGGGTGGGCCTGCTGTCGGCTCCTGCAGTCCCCTGTGGCCTCTTCTCCAAGGACAGGTAGCAGAGCCCTCCTGTGAACCCAGCACAGATCCTGGGCTGGCTGTGGTCCGGGAGGGCCAGAGCATAAGGGAATAAGTGTGGAGCGCTTGCTCTAGGCCCAGCCCTGTGCTAAGCAGACCATAGCTGTAACCCAAGACACTATGAGATAAGAACTACTTTTGGCCCTATCGTACAGAGTCTGAGATGAATTCAGAGAGGTCGAGTTGTTTGCCTGAG
15	R-6-L	6	5_4	GCCATCtgGGttTCT	gccagg	GCAGGGAAaCcaAagCAG	chr2	62597922	Intergenic	TMEM17	GTAGTTGTGGATCCATTCTCCAGC	GCACTTCTACCAAATCCCTTTGCC	None	TCCATTCTCCAGCTTGGGAATTTCCAGCCTCTGTGATTTTCTCTCCCCCATCCCCACACCCGCACCTCCAGGGCTAGGCTTTTGGCTGCTTTGTGGCCATCTGGGTTTCTGCCAGGGCAGGGAAACCAAAGCAGATATTTACTAAGAGCTAAGCAGGGCAGGGGTTTCTCCACTCCACACAATAGGTACAGCACTAGGGCCTACAAAAGTGTTTAAGGCCTATGTGGCAGGCAGAAAAATGCTCCTGCAAAGATGTGCATGTCCTAATCCCCCAAACCTGTGAATATGTTACCTTACATGGCAAAGGGATT
16	R-6-R	6	5_4	cCCAaCCCtaGgTCT	ccacaa	AGActtCGGGATGcC	chr17_gl000206_random	37198	Intergenic	N/A	CTCACAGTCTGTCCTGACCC	GCCGAGGCTTCTTTCACTCTTC	None	TCCTGACCCTGGCTCTGTGGCCCCTCCTTCTCCTTGATCAGGCCCCTCCCGGGTCTACCGGGATCTCTGGCTGCCCCCCGACCCCCTGCTGCAGCCCCAACCCTAGGTCTCCACAAAGACTTCGGGATGCCCCGTGAGCCCCTGGGTCCTGGACCCCTCTTCCTCCTCCAGCCCCTCCTCTCCCAGCTGCTCCTGGCTGCCCTTTAATTGCTCAGAGCTGTTCAGCAACCTGGCGCGTAGCTGGTACATAAGTGGCTGTTGGTTGGAGTCAAGTGAGTGATGGGGAGATGCTAAGAAGAGTGAAA
Collin et al. 2015
